# Supplementary material for: SAFlex: A structural alphabet extension to integrate protein structural flexibility and missing data information
Source: PLoS One. 2018 Jul 5;13(7):e0198854. doi: 10.1371/journal.pone.0198854 (PMC6033379; doi:10.1371/journal.pone.0198854)
Supplement: S1 Table — Rows correspond to the SAFlex SL. The SL are classified by group: alpha-helices, coils and beta-strands. For each structural letter is given the four descriptors X=(X1,X2,X3,X4)∈R4 and the covariance matrix Σ. Rows and colons of the matrix corresponds to descriptors. (TEX) [file pone.0198854.s001.tex]

%the table: S1 Table 
%Table~\ref{tab_loi_emission_SAFlexV1} contains the Gaussian emission parameter of SAFlex 27.

\renewcommand*{\arraystretch}{1.0}
\makeatletter
\renewcommand*\env@matrix[1][c]{\hskip -\arraycolsep
 \let\@ifnextchar\new@ifnextchar
 \array{*\c@MaxMatrixCols #1}}
\makeatother
\begin{longtable}{|c|c|c|} \hline
  \textbf{State} & $\boldsymbol{\mu}$ & $\boldsymbol{\Sigma}$ \\
  \hline \hline 
  \textbf{A1} & $\begin{bmatrix}5.43 & 5.09 & 5.42 & 2.94 \end{bmatrix}$& $\begin{bmatrix} 0.01 & 0.01 & 0.00 & 0.00 \\ 0.01 & 0.02 & 0.00 & 0.01 \\ 0.00 & 0.00 & 0.01 & 0.00 \\ 0.00 & 0.01 & 0.00 & 0.02 \end{bmatrix}$\\ \hline
 	 \textbf{A2} & $\begin{bmatrix}5.41 & 5.23 & 5.61 & 2.86 \end{bmatrix}$& $\begin{bmatrix} 0.01 & 0.01 & 0.00 & 0.00 \\ 0.01 & 0.04 & 0.00 & 0.03 \\ 0.00 & 0.00 & 0.01 & 0.00 \\ 0.00 & 0.03 & 0.00 & 0.04\end{bmatrix}$\\ \hline
		 \textbf{A3} & $\begin{bmatrix}5.62 & 5.25 & 5.42 & 2.87 \end{bmatrix}$&	$\begin{bmatrix}0.01 & 0.01 & 0.00 & 0.00 \\ 0.01 & 0.04 & 0.01 & 0.03 \\  0.00 & 0.01 & 0.01 & -0.01 \\ 0.00 & 0.03 & -0.01 & 0.04 \end{bmatrix}$\\ 	\hline
		\textbf{A4} & $\begin{bmatrix}5.39 & 5.09 & 5.38 & 2.92	\end{bmatrix}$&	$\begin{bmatrix}0.03 & 0.01 & -0.01 & -0.01 \\ 0.01 & 0.06 & 0.01 & 0.03 \\  -0.01 & 0.01 & 0.03 & -0.01 \\ -0.01 & 0.03 & -0.01 & 0.06\end{bmatrix}$\\ \hline \hline 
\textbf{C1} & $\begin{bmatrix}5.40 & 5.58 & 5.42 & 3.39	\end{bmatrix}$&	$\begin{bmatrix}0.02 & 0.02 & 0.00 & 0.00 \\ 0.02 & 0.06 & 0.01 & 0.03 \\ 0.00 & 0.01 & 0.02 & -0.01 \\ 0.00 & 0.03 & -0.01 & 0.03\end{bmatrix}$\\ \hline 
	 \textbf{C2} & $\begin{bmatrix}5.59 & 5.49 & 5.78 & 2.58	\end{bmatrix}$&	$\begin{bmatrix} 0.05 & 0.06 & -0.02 & 0.02 \\ 0.06 & 0.19 & 0.03 & 0.11 \\ -0.02 & 0.03 & 0.04 & -0.01 \\  0.02 & 0.11 & -0.01 & 0.16\end{bmatrix}$\\ \hline 
 \textbf{C3} & $\begin{bmatrix}6.57 & 8.96 & 5.58 & -2.19\end{bmatrix}$&	$\begin{bmatrix} 0.14 & 0.06 & 0.02 & -0.08 \\ 0.06 & 0.10 & 0.06 & 0.07 \\ 0.02 & 0.06 & 0.06 & 0.00 \\  -0.08 & 0.07 & 0.00 & 0.44\end{bmatrix}$\\ \hline 
 \textbf{C4} & $\begin{bmatrix}6.72 & 9.12 & 6.41 & -3.31\end{bmatrix}$&	$\begin{bmatrix} 0.10 & 0.08 & 0.00 & -0.01 \\ 0.08 & 0.13 & 0.04 & 0.04 \\  0.00 & 0.04 & 0.05 & 0.03 \\ 	 -0.01 & 0.04 & 0.03 & 0.04\end{bmatrix}$\\ \hline 
 		 \textbf{C5} & $\begin{bmatrix}5.66 & 8.07 & 6.70 & 2.96 \end{bmatrix}$&	$\begin{bmatrix} 0.08 & 0.09 & 0.01 & -0.01 \\ 0.09 & 0.32 & 0.07 & -0.09 \\ 0.01 & 0.07 & 0.09 & -0.11 \\  -0.01 & -0.09 & -0.11 & 0.16\end{bmatrix}$\\ \hline 
\textbf{C6} & $\begin{bmatrix}6.21 & 9.21 & 5.77 & 0.27 \end{bmatrix}$&	$\begin{bmatrix} 0.15 & 0.11 & 0.04 & -0.02 \\ 0.11 & 0.12 & 0.09 & -0.01 \\ 0.04 & 0.09 & 0.09 & 0.03 \\ -0.02 & -0.01 & 0.03 & 0.57 \end{bmatrix}$\\ \hline 
 \textbf{C7} & $\begin{bmatrix}5.66 & 8.95 & 6.54 & 2.09	\end{bmatrix}$&	$\begin{bmatrix} 0.06 & 0.05 & 0.00 & 0.01 \\  0.05 & 0.10 & 0.03 & -0.13 \\ 0.00 & 0.03 & 0.08 & -0.02 \\ 0.01 & -0.13 & -0.02 & 0.40\end{bmatrix}$\\ \hline 
		 \textbf{C8} & $\begin{bmatrix}5.70 & 7.26 & 7.02 & 0.88 \end{bmatrix}$&	$\begin{bmatrix} 0.08 & 0.13 & 0.01 & -0.01 \\  0.13 & 0.40 & 0.10 & -0.06 \\  0.01 & 0.10 & 0.05 & -0.10 \\ -0.01 & -0.06 & -0.10 & 1.07\end{bmatrix}$\\ \hline 
	 \textbf{C9} & $\begin{bmatrix}6.71 & 8.27 & 5.47 & -3.56\end{bmatrix}$&	$\begin{bmatrix} 0.09 & 0.03 & 0.00 & -0.03 \\ 0.03 & 0.09 & 0.04 & 0.03 \\  0.00 & 0.04 & 0.04 & 0.00 \\ -0.03 & 0.03 & 0.00 & 0.04\end{bmatrix}$\\ \hline 
	 \textbf{C10}& $\begin{bmatrix}5.55 & 7.74 & 5.60 & -3.31\end{bmatrix}$&	$\begin{bmatrix}0.06 & 0.04 & -0.01 & 0.00 \\  0.04 & 0.13 & -0.01 & 0.11 \\ -0.01 & -0.01 & 0.05 & -0.03 \\ 0.00 & 0.11 & -0.03 & 0.14 \end{bmatrix}$\\ \hline 
	 \textbf{C11}& $\begin{bmatrix}5.60 & 6.71 & 5.58 & 3.69	\end{bmatrix}$&	$\begin{bmatrix}0.08 & 0.12 & 0.03 & 0.00 \\  0.12 & 0.36 & 0.10 & 0.01 \\  0.03 & 0.10 & 0.08 & -0.01 \\  0.00 & 0.01 & -0.01 & 0.01 \end{bmatrix}$\\ \hline 
	 \textbf{C12}& $\begin{bmatrix}6.89 & 8.94 & 6.76 & -0.48\end{bmatrix}$&	$\begin{bmatrix} 0.09 & 0.10 & -0.02 & -0.17 \\ 0.10 & 0.84 & 0.25 & 0.06 \\ -0.02 & 0.25 & 0.13 & 0.17 \\ -0.17 & 0.06 & 0.17 & 3.74\end{bmatrix}$\\ \hline 
	 	 \textbf{C13}& $\begin{bmatrix}6.47 & 5.92 & 5.56 & 0.53	\end{bmatrix}$&	$\begin{bmatrix}0.10 & 0.18 & 0.00 & 0.03 \\  0.18 & 0.45 & 0.06 & 0.20 \\  0.00 & 0.06 & 0.04 & 0.04 \\  0.03 & 0.20 & 0.04 & 1.30\end{bmatrix}$\\ \hline 
	 \textbf{C14}& $\begin{bmatrix}6.87 & 8.28 & 6.03 & -3.44\end{bmatrix}$&	$\begin{bmatrix} 0.07 & 0.05 & -0.03 & -0.01 \\ 0.05 & 0.28 & 0.15 & 0.03 \\ -0.03 & 0.15 & 0.16 & 0.06 \\ -0.01 & 0.03 & 0.06 & 0.07\end{bmatrix}$\\ \hline 
		 \textbf{C15}& $\begin{bmatrix}6.03 & 6.85 & 5.64 & -0.63\end{bmatrix}$&	$\begin{bmatrix} 0.44 & 0.50 & -0.02 & 0.43 \\  0.50 & 1.87 & 0.23 & 0.79 \\ -0.02 & 0.23 & 0.22 & -0.11 \\ 0.43 & 0.79 & -0.11 & 6.57 \end{bmatrix}$\\ \hline 
	 \textbf{C16}& $\begin{bmatrix}5.78 & 5.68 & 6.07 & 1.46	\end{bmatrix}$&	$\begin{bmatrix}0.08 & 0.09 & -0.01 & 0.02 \\  0.09 & 0.26 & 0.06 & 0.06 \\ -0.01 & 0.06 & 0.06 & -0.04 \\ 0.02 & 0.06 & -0.04 & 0.36\end{bmatrix}$\\ \hline 
	 \textbf{C17}& $\begin{bmatrix}5.66 & 8.91 & 6.66 & -1.46\end{bmatrix}$&	$\begin{bmatrix} 0.12 & 0.10 & 0.02 & -0.04 \\ 0.10 & 0.28 & -0.02 & 0.29 \\ 0.02 & -0.02 & 0.14 & -0.08 \\ -0.04 & 0.29 & -0.08 & 1.15 \end{bmatrix}$\\ \hline 
	 \textbf{C18}& $\begin{bmatrix}5.69 & 8.09 & 5.67 & 3.09 \end{bmatrix}$&	$\begin{bmatrix} 0.06 & 0.03 & 0.00 & 0.01 \\  0.03 & 0.14 & 0.04 & -0.13 \\ 0.00 & 0.04 & 0.07 & 0.00 \\  0.01 & -0.13 & 0.00 & 0.22 \end{bmatrix}$\\ \hline \hline 
	 \textbf{B1} & $\begin{bmatrix}6.87 & 10.06 & 6.51 & -1.41\end{bmatrix}$&$\begin{bmatrix} 0.06 & 0.06 & 0.04 & -0.03 \\ 0.06 & 0.10 & 0.08 & 0.02 \\ 0.04 & 0.08 & 0.08 & 0.00 \\  -0.03 & 0.02 & 0.00 & 0.26\end{bmatrix}$\\ \hline 
	 \textbf{B2} & $\begin{bmatrix}6.71 & 9.64 & 6.50 & -2.60\end{bmatrix}$&	$\begin{bmatrix} 0.10 & 0.08 & 0.02 & -0.03 \\ 0.08 & 0.11 & 0.06 & 0.04 \\ 0.02 & 0.06 & 0.06 & 0.03 \\  -0.03 & 0.04 & 0.03 & 0.12\end{bmatrix}$\\ \hline 
	 	 \textbf{B3} & $\begin{bmatrix}6.39 & 9.93 & 6.75 & -1.07\end{bmatrix}$&	$\begin{bmatrix} 0.05 & 0.05 & 0.02 & -0.01 \\ 0.05 & 0.06 & 0.04 & 0.04 \\ 0.02 & 0.04 & 0.05 & 0.03 \\  -0.01 & 0.04 & 0.03 & 0.25\end{bmatrix}$\\ \hline 
	 \textbf{B4} & $\begin{bmatrix}6.48 & 10.17 & 7.09 & 0.66\end{bmatrix}$&	$\begin{bmatrix} 0.08 & 0.08 & 0.01 & 0.05 \\  0.08 & 0.08 & 0.02 & 0.01 \\ 0.01 & 0.02 & 0.02 & 0.01 \\  0.05 & 0.01 & 0.01 & 0.31 \end{bmatrix}$\\ \hline 
	 \textbf{B5} & $\begin{bmatrix}6.80 & 10.35 & 6.85 & -0.25 \end{bmatrix}$&$\begin{bmatrix} 0.05 & 0.06 & 0.03 & 0.00 \\ 0.06 & 0.07 & 0.05 & 0.01 \\ 0.03 & 0.05 & 0.05 & 0.01 \\ 0.00 & 0.01 & 0.01 & 0.20\end{bmatrix}$\\ \hline \hline 
%\caption{ \textbf {The SAFlex gaussian emission distributions.} Rows correspond to the SAFlex SL. The SL are classified by group : alpha-helices, coils and beta-strands. For each structural letter is given the four descriptors $X=(X^1,X^2,X^3,X^4) \in \mathbb{R}^4$ and the covariance matrix $\Sigma$. Rows and colons of the matrix corresponds to descriptors.}
\label{S1_table}
\end{longtable}
